# Supplementary material for: An exploratory investigation of the CSF metabolic profile of HIV in a South African paediatric cohort using GCxGC-TOF/MS
Source: Metabolomics. 2024 Mar 1;20(2):33. doi: 10.1007/s11306-024-02098-y (PMC10907482; doi:10.1007/s11306-024-02098-y)
Supplement: Supplementary file 2 — Supplementary file2 (XLSX 26 KB) [file 11306_2024_2098_MOESM2_ESM.xlsx]

## Sheet: Sheet1
		@4Deoxythreonicacid	Threonicacid	@23Butanediol	@3Hydroxybutyricacid	@3Hydroxyisovalericacid	Lactose	Glycerol	Sorbitol	Trehalose	Ribitol	Undecylenicacid	Urea	Erythritol	Myoinositol	Glycericacid	Methylphosphonicacid	Pyroglutamicacid	Ribonicacid	DRibose	Age	CD4count_A	Viralcount	CD4count	Erythrocytes	Leucocytes	PMN	Lymphocytes	Protein	CSFglucose
@4Deoxythreonicacid	Correlation Coefficient	--
	Sig. (2-tailed)
	N	11
Threonicacid	Correlation Coefficient	-0.118182	--
	Sig. (2-tailed)	0.729285
	N	11	12
@23Butanediol	Correlation Coefficient	-0.0181818	.594*	--
	Sig. (2-tailed)	0.957685	0.0415215
	N	11	12	12
@3Hydroxybutyricacid	Correlation Coefficient	-0.0272727	0.146853	0.125874	--
	Sig. (2-tailed)	0.936558	0.648796	0.696683
	N	11	12	12	12
@3Hydroxyisovalericacid	Correlation Coefficient	0.172727	0.27972	0.531469	0.524476	--
	Sig. (2-tailed)	0.611542	0.378569	0.0753623	0.0800194
	N	11	12	12	12	12
Lactose	Correlation Coefficient	0.285714	0.714286	.964**	0.0714286	0.392857	--
	Sig. (2-tailed)	0.534509	0.0713436	0.000454149	0.879048	0.383317
	N	7	7	7	7	7	7
Glycerol	Correlation Coefficient	-0.272727	0.048951	-0.559441	-0.0909091	-0.545455	-0.5	--
	Sig. (2-tailed)	0.417141	0.879919	0.0585895	0.778725	0.0666119	0.25317
	N	11	12	12	12	12	7	12
Sorbitol	Correlation Coefficient	-0.218182	0.41958	0.195804	0.517483	0.356643	0.357143	0.314685	--
	Sig. (2-tailed)	0.519248	0.174519	0.541936	0.0848688	0.255138	0.431611	0.319139
	N	11	12	12	12	12	7	12	12
Trehalose	Correlation Coefficient	0	0.535714	0.321429	0.75	0.75	0.257143	-0.321429	0.607143	--
	Sig. (2-tailed)	1	0.215217	0.482072	0.0521814	0.0521814	0.622787	0.482072	0.148231
	N	7	7	7	7	7	6	7	7	7
Ribitol	Correlation Coefficient	0.136364	.790**	0.538462	0.391608	0.272727	.857*	0.041958	0.496503	0.464286	--
	Sig. (2-tailed)	0.689309	0.00222314	0.0708943	0.208063	0.391097	0.0136973	0.896986	0.100603	0.293934
	N	11	12	12	12	12	7	12	12	7	12
Undecylenicacid	Correlation Coefficient	-0.0818182	0.524476	.706*	0.454545	0.293706	.857*	-0.34965	0.34965	0.607143	.643*	--
	Sig. (2-tailed)	0.81099	0.0800194	0.0102452	0.137658	0.354148	0.0136973	0.265239	0.265239	0.148231	0.0240032
	N	11	12	12	12	12	7	12	12	7	12	12
Urea	Correlation Coefficient	0.0181818	0.363636	-0.0979021	0.111888	-0.034965	-0.0357143	0.531469	0.531469	0.5	0.146853	-0.0699301	--
	Sig. (2-tailed)	0.957685	0.245265	0.762122	0.729195	0.914093	0.939408	0.0753623	0.0753623	0.25317	0.648796	0.829024
	N	11	12	12	12	12	7	12	12	7	12	12	12
Erythritol	Correlation Coefficient	-0.190909	.643*	0.153846	0.461538	-0.0769231	0.107143	0.426573	0.496503	0.321429	.832**	0.433566	0.328671	--
	Sig. (2-tailed)	0.573913	0.0240032	0.633091	0.130948	0.812183	0.819151	0.1667	0.100603	0.482072	0.000785442	0.159106	0.296904
	N	11	12	12	12	12	7	12	12	7	12	12	12	12
Myoinositol	Correlation Coefficient	0.109091	.790**	.748**	-0.0769231	0.328671	.857*	-0.027972	0.377622	0.392857	.755**	0.447552	0.167832	0.41958	--
	Sig. (2-tailed)	0.749509	0.00222314	0.00512408	0.812183	0.296904	0.0136973	0.931234	0.226206	0.383317	0.00450844	0.144586	0.602099	0.174519
	N	11	12	12	12	12	7	12	12	7	12	12	12	12	12
Glycericacid	Correlation Coefficient	0.136364	.867**	0.517483	0.293706	0.237762	0.714286	-0.048951	0.230769	0.535714	.860**	0.552448	0.307692	.734**	.657*	--
	Sig. (2-tailed)	0.689309	0.000259812	0.0848688	0.354148	0.456801	0.0713436	0.879919	0.470532	0.215217	0.000331668	0.0625115	0.330589	0.00654349	0.0201855
	N	11	12	12	12	12	7	12	12	7	12	12	12	12	12	12
Methylphosphonicacid	Correlation Coefficient	-0.381818	0.314685	0.335664	.664*	0.356643	-0.0357143	-0.244755	.615*	.821*	0.300699	.615*	0.202797	0.342657	0	0.244755	--
	Sig. (2-tailed)	0.24656	0.319139	0.286123	0.0184527	0.255138	0.939408	0.443262	0.0331699	0.0234488	0.34226	0.0331699	0.527302	0.275567	1	0.443262
	N	11	12	12	12	12	7	12	12	7	12	12	12	12	12	12	12
Pyroglutamicacid	Correlation Coefficient	0.127273	.629*	0.531469	0.272727	0.328671	.821*	-0.027972	0.405594	0.464286	.881**	0.41958	0.146853	.692*	.748**	.762**	0.160839	--
	Sig. (2-tailed)	0.709215	0.0283197	0.0753623	0.391097	0.296904	0.0234488	0.931234	0.190836	0.293934	0.000152674	0.174519	0.648796	0.012593	0.00512408	0.00395045	0.617523
	N	11	12	12	12	12	7	12	12	7	12	12	12	12	12	12	12	12
Ribonicacid	Correlation Coefficient	-0.263636	0.503497	0.0559441	0.356643	-0.188811	0.214286	0.573427	0.531469	0.321429	.769**	0.384615	0.272727	.944**	0.405594	0.552448	0.20979	.629*	--
	Sig. (2-tailed)	0.433441	0.0951574	0.862898	0.255138	0.556737	0.644512	0.0512656	0.0753623	0.482072	0.00344645	0.21702	0.391097	3.92726e-06	0.190836	0.0625115	0.512841	0.0283197
	N	11	12	12	12	12	7	12	12	7	12	12	12	12	12	12	12	12	12
DRibose	Correlation Coefficient	0.118182	.615*	.699*	0.265734	0.482517	.821*	-0.104895	0.328671	0.5	.804**	0.475524	-0.0909091	0.51049	.853**	.622*	0.020979	.832**	0.496503	--
	Sig. (2-tailed)	0.729285	0.0331699	0.0113742	0.403833	0.112109	0.0234488	0.745609	0.296904	0.25317	0.00161477	0.118176	0.778725	0.0899137	0.000418118	0.0306759	0.948402	0.000785442	0.100603
	N	11	12	12	12	12	7	12	12	7	12	12	12	12	12	12	12	12	12	12
Age	Correlation Coefficient	-0.589047	-0.308774	-0.557898	-0.29123	-0.533337	-0.745578	0.449126	-0.136843	-0.522544	-0.564916	-0.445617	-0.0140352	-0.182457	-0.529828	-0.568425	-0.0807023	-.716**	-0.0912286	-.632*	--
	Sig. (2-tailed)	0.0565454	0.328804	0.0594394	0.358409	0.0741504	0.0543786	0.143009	0.671506	0.228878	0.0556408	0.146543	0.965469	0.570327	0.0764379	0.0538066	0.803111	0.00884773	0.777965	0.0276023
	N	11	12	12	12	12	7	12	12	7	12	12	12	12	12	12	12	12	12	12	12
CD4count_A	Correlation Coefficient	-0.142857	-0.642857	0.0238095	-0.690476	-0.333333	-0.0857143	-0.238095	-0.309524	-0.6	-0.571429	-0.333333	-0.309524	-0.595238	-0.190476	-0.571429	-0.214286	-0.285714	-0.47619	-0.452381	-0.0479051	--
	Sig. (2-tailed)	0.759945	0.0855589	0.955374	0.0579903	0.419753	0.871743	0.570156	0.455645	0.284757	0.13896	0.419753	0.455645	0.11953	0.651401	0.13896	0.610344	0.492726	0.232936	0.260405	0.910315
	N	7	8	8	8	8	6	8	8	5	8	8	8	8	8	8	8	8	8	8	8	8
Viralcount	Correlation Coefficient	-0.353553	0.353553	0.707107	0.707107	0.707107	0.866025	0.353553	0.707107	-1	0.707107	0.707107	0.353553	0.707107	0.353553	0.353553	0.707107	0.353553	0.707107	0.353553	0	-0.866025	--
	Sig. (2-tailed)	0.559404	0.559404	0.18169	0.18169	0.18169	0.333333	0.559404	0.18169	1	0.18169	0.18169	0.559404	0.18169	0.559404	0.559404	0.18169	0.559404	0.18169	0.559404	1	0.333333
	N	5	5	5	5	5	3	5	5	2	5	5	5	5	5	5	5	5	5	5	5	3	5
CD4count	Correlation Coefficient	0.5	-0.2	-0.4	0.8	-0.2	1	0.8	0.6		0.8	0.6	-0.2	0.8	-0.4	0.4	0.6	0.8	0.8	0.8	-0.2	-0.4	0.866025	--
	Sig. (2-tailed)	0.666667	0.8	0.6	0.2	0.8	1	0.2	0.4		0.2	0.4	0.8	0.2	0.6	0.6	0.4	0.2	0.2	0.2	0.8	0.6	0.333333
	N	3	4	4	4	4	2	4	4	1	4	4	4	4	4	4	4	4	4	4	4	4	3	4
Erythrocytes	Correlation Coefficient	0.43948	0.118217	-0.157622	0.256136	-0.57138	0	0.709299	0.295541	1	0.157622	0.334947	0.21673	0.256136	-0.0394055	0.157622	0.0591083	0.334947	0.35465	0.236433	-0.334947	0.258199	-0.25	0.774597	--
	Sig. (2-tailed)	0.383221	0.800709	0.735724	0.579292	0.180248	1	0.0742769	0.519895	1	0.735724	0.462729	0.640647	0.579292	0.933155	0.735724	0.89983	0.462729	0.435066	0.609743	0.462729	0.741801	0.685038	0.225403
	N	6	7	7	7	7	3	7	7	2	7	7	7	7	7	7	7	7	7	7	7	4	5	4	7
Leucocytes	Correlation Coefficient	0.0882735	0.130984	0.0935601	0.168408	0.430377	0.5	0.0935601	0.0561361	-1	0.0935601	0.430377	0.542649	0.0935601	-0.149696	0.130984	0.28068	-0.0561361	0.168408	-0.149696	-0.224544	-0.948683	0.725476	0.105409	-0.175491	--
	Sig. (2-tailed)	0.867934	0.779537	0.841862	0.718138	0.335111	0.666667	0.841862	0.904851	1	0.841862	0.335111	0.208185	0.841862	0.748706	0.779537	0.542048	0.904851	0.718138	0.748706	0.628339	0.0513167	0.16537	0.894591	0.706643
	N	6	7	7	7	7	3	7	7	2	7	7	7	7	7	7	7	7	7	7	7	4	5	4	7	7
PMN	Correlation Coefficient
	Sig. (2-tailed)
	N	6	7	7	7	7	3	7	7	2	7	7	7	7	7	7	7	7	7	7	7	4	5	4	7	7	7
Lymphocytes	Correlation Coefficient	0.0882735	0.130984	0.0935601	0.168408	0.430377	0.5	0.0935601	0.0561361	-1	0.0935601	0.430377	0.542649	0.0935601	-0.149696	0.130984	0.28068	-0.0561361	0.168408	-0.149696	-0.224544	-0.948683	0.725476	0.105409	-0.175491	1.000**		--
	Sig. (2-tailed)	0.867934	0.779537	0.841862	0.718138	0.335111	0.666667	0.841862	0.904851	1	0.841862	0.335111	0.208185	0.841862	0.748706	0.779537	0.542048	0.904851	0.718138	0.748706	0.628339	0.0513167	0.16537	0.894591	0.706643	0
	N	6	7	7	7	7	3	7	7	2	7	7	7	7	7	7	7	7	7	7	7	4	5	4	7	7	7	7
Protein	Correlation Coefficient	0.0857143	0.571429	0.464286	.857*	0.0357143	1.000**	0.642857	0.75	-1	.821*	.821*	0.5	.893**	0.392857	0.642857	0.678571	.786*	.929**	0.678571	-0.535714	-0.8	0.707107	0.8	0.492569	0.336817		0.336817	--
	Sig. (2-tailed)	0.871743	0.180202	0.293934	0.0136973	0.939408	0	0.119392	0.0521814	1	0.0234488	0.0234488	0.25317	0.00680719	0.383317	0.119392	0.0937503	0.0362385	0.00251947	0.0937503	0.215217	0.2	0.18169	0.2	0.261425	0.460077		0.460077
	N	6	7	7	7	7	3	7	7	2	7	7	7	7	7	7	7	7	7	7	7	4	5	4	7	7	7	7	7
CSFglucose	Correlation Coefficient	-0.0486324	-0.296128	-0.50114	0.428247	-0.150342	-.793*	-0.104784	0.0911164	0.0857143	-0.159454	0.0911164	-0.0318907	0.104784	-.670*	-0.127563	0.560366	-0.236903	0.0182233	-0.564922	0.199085	-0.131739	0.181369	0.948683	0.218692	0.0849662		0.0849662	0.198206	--
	Sig. (2-tailed)	0.893868	0.376592	0.116339	0.188825	0.659047	0.0334435	0.759141	0.789904	0.871743	0.639562	0.789904	0.92584	0.759141	0.0241782	0.708576	0.0729686	0.483065	0.957589	0.0701694	0.557293	0.755833	0.770346	0.0513167	0.637551	0.856277		0.856277	0.670085
	N	10	11	11	11	11	7	11	11	6	11	11	11	11	11	11	11	11	11	11	11	8	5	4	7	7	7	7	7	11
Spearman's rho
*. Correlation is significant at the 0.05 level (2-tailed).
**. Correlation is significant at the 0.01 level (2-tailed).
