# Supplementary material for: An exploratory investigation of the CSF metabolic profile of HIV in a South African paediatric cohort using GCxGC-TOF/MS
Source: Metabolomics. 2024 Mar 1;20(2):33. doi: 10.1007/s11306-024-02098-y (PMC10907482; doi:10.1007/s11306-024-02098-y)
Supplement: Supplementary file 3 — Supplementary file3 (XLSX 32 KB) [file 11306_2024_2098_MOESM3_ESM.xlsx]

## Sheet: Sheet1
		@4Deoxythreonicacid	Threonicacid	@23Butanediol	@3Hydroxybutyricacid	@3Hydroxyisovalericacid	Lactose	Glycerol	Sorbitol	Trehalose	Ribitol	Undecylenicacid	Urea	Erythritol	Myoinositol	Glycericacid	Methylphosphonicacid	Pyroglutamicacid	Ribonicacid	DRibose	Gender	AART	RaisedICP	MeningealIritation	Brainstemdysfunction	Hydrocephalus	Infarctions	Basalenhancement	RightHemiplegia	LeftHemiplegia	Deceased	Decreasedconsciousness	Fever	Vomiting	Diarrhoea	WeightLoss	Seizures	Headache	Cough	Neurosurgery	TBcoinfection
Gender	Pearson Correlation	0.344972	-0.249037	0.0827663	-0.318773	-0.0722097	0.0471811	-0.0178946	-0.317218	0.0754821	-0.186367	-0.00638207	-0.00183773	-0.249037	-0.0892152	-0.0522309	-0.304299	0.0220048	-0.311134	-0.19266	--
	Sig. (2-tailed)	0.29881	0.435068	0.798166	0.312548	0.823526	0.919992	0.955981	0.315047	0.872222	0.56195	0.984295	0.995477	0.435068	0.78276	0.871929	0.336224	0.945883	0.324926	0.54857
	N	11	12	12	12	12	7	12	12	7	12	12	12	12	12	12	12	12	12	12	12
AART	Pearson Correlation	0.134809	-0.249218	-0.0289669	-0.390818	-0.00576021	-0.756129	0.1303	-0.180873	-0.456175	-0.325611	-0.192555	0.157025	-0.249218	-0.354661	-0.159448	0.31855	-0.114131	-0.346721	-0.650543	0.158114	--
	Sig. (2-tailed)	0.750279	0.517846	0.94103	0.298334	0.988266	0.243871	0.738281	0.641427	0.543825	0.392516	0.619649	0.686612	0.517846	0.349002	0.681978	0.403456	0.770003	0.360654	0.0577931	0.684528
	N	8	9	9	9	9	4	9	9	4	9	9	9	9	9	9	9	9	9	9	9	9
RaisedICP	Pearson Correlation	0.501354	-0.0825934	-0.189758	-0.0500391	0.177011	-0.0470175	-0.160168	-0.36798	.a	-0.0513437	-0.327446	-0.0108284	-0.0825934	-0.0300727	0.162422	-.756**	-0.0569455	-0.22139	-0.00263812	0.239046	-0.29277	--
	Sig. (2-tailed)	0.139867	0.809228	0.576268	0.883838	0.602597	0.920269	0.638043	0.265521		0.880828	0.325623	0.974793	0.809228	0.930058	0.633258	0.00710841	0.867919	0.512968	0.993858	0.478997	0.481618
	N	10	11	11	11	11	7	11	11	6	11	11	11	11	11	11	11	11	11	11	11	8	11
MeningealIritation	Pearson Correlation	-0.28236	0.28322	0.523292	.878**	0.61009	0.520636	0.205874	.814*	-1.000**	0.547497	0.3547	0.407105	0.28322	0.481187	0.36799	0.388374	0.419131	.800*	0.4819	-0.471405	-0.258199	-0.166667	--
	Sig. (2-tailed)	0.587715	0.538241	0.228091	0.00938259	0.145732	0.65139	0.657857	0.0260144		0.203335	0.434995	0.364695	0.538241	0.274301	0.416705	0.389254	0.349276	0.030866	0.273486	0.285591	0.576132	0.720971
	N	6	7	7	7	7	3	7	7	2	7	7	7	7	7	7	7	7	7	7	7	7	7	7
Brainstemdysfunction	Pearson Correlation	.a	.a	.a	.a	.a	.a	.a	.a	.a	.a	.a	.a	.a	.a	.a	.a	.a	.a	.a	.a	.a	.a	.a	.a
	Sig. (2-tailed)
	N	10	11	11	11	11	6	11	11	6	11	11	11	11	11	11	11	11	11	11	11	8	10	6	11
Hydrocephalus	Pearson Correlation	0.61297	-0.114676	-0.303911	-0.117815	0.163407	-0.0444784	-0.201284	-0.445562	.a	-0.0871767	-0.316283	-0.0454922	-0.114676	-0.0380707	0.148972	-.847**	-0.0707068	-0.252231	0.000597334	0.218218	-0.316228	1.000**	-0.166667	.a	--
	Sig. (2-tailed)	0.0792266	0.752418	0.393269	0.745828	0.651941	0.943387	0.577102	0.19687		0.810744	0.373287	0.900691	0.752418	0.916841	0.68126	0.00196576	0.8461	0.482028	0.998693	0.544737	0.407084	0	0.720971
	N	9	10	10	10	10	5	10	10	5	10	10	10	10	10	10	10	10	10	10	10	9	9	7	9	10
Infarctions	Pearson Correlation	-0.488154	-0.394446	-0.239883	-0.392213	-.684*	-0.75251	0.245698	-0.538831	-0.682242	-0.573684	-0.191893	0.152559	-0.394446	-0.590874	-0.261871	-0.0408286	-0.400216	-0.22707	-.641*	0.327327	0.395285	-0.188982	-0.166667	.a	-0.166667	--
	Sig. (2-tailed)	0.182459	0.25933	0.504423	0.26228	0.0293196	0.142185	0.493822	0.108033	0.204461	0.0829155	0.595352	0.673937	0.25933	0.0720566	0.46485	0.910836	0.251792	0.528112	0.0458868	0.355884	0.292352	0.626283	0.720971		0.645376
	N	9	10	10	10	10	5	10	10	5	10	10	10	10	10	10	10	10	10	10	10	9	9	7	9	10	10
Basalenhancement	Pearson Correlation	.a	.a	.a	.a	.a	.a	.a	.a	.a	.a	.a	.a	.a	.a	.a	.a	.a	.a	.a	.a	.a	.a	.a	.a	.a	.a	.a
	Sig. (2-tailed)
	N	9	10	10	10	10	5	10	10	5	10	10	10	10	10	10	10	10	10	10	10	9	9	7	9	10	10	10
RightHemiplegia	Pearson Correlation	-0.169113	0.311307	0.503086	.842**	0.474187	0.518861	-0.0631753	.796*	-0.0652279	0.505007	0.346015	0.397983	0.311307	0.455951	0.385119	0.406436	0.42794	.804*	0.486892	-0.48795	-0.258199	-0.142857	1.000**	.a	-0.142857	-0.218218	.a	--
	Sig. (2-tailed)	0.716992	0.452915	0.20379	0.00871097	0.235188	0.481139	0.881861	0.0179914	0.958445	0.201786	0.401146	0.328834	0.452915	0.256188	0.346124	0.317698	0.290193	0.0162503	0.221097	0.219944	0.576132	0.735765	0		0.735765	0.603645
	N	7	8	8	8	8	4	8	8	3	8	8	8	8	8	8	8	8	8	8	8	7	8	7	7	8	8	8	8
LeftHemiplegia	Pearson Correlation	-0.464576	-0.578204	-0.587328	-0.443147	-.804*	-0.892563	.938**	-0.393312	-0.831567	-0.648889	-.722*	0.0330872	-0.578204	-0.645522	-0.52335	-0.220609	-0.109083	-0.216493	-0.480838	0.29277	.a	-0.142857	.a	.a	-0.142857	0.654654	.a	-0.142857	--
	Sig. (2-tailed)	0.293592	0.133264	0.125804	0.271472	0.0162605	0.107437	0.000576041	0.335065	0.374888	0.0817166	0.0430868	0.938007	0.133264	0.083849	0.183174	0.599583	0.797086	0.606582	0.227755	0.481618		0.735765			0.735765	0.0781407		0.735765
	N	7	8	8	8	8	4	8	8	3	8	8	8	8	8	8	8	8	8	8	8	7	8	7	7	8	8	8	8	8
Deceased	Pearson Correlation	-0.282529	0.34542	0.07743	.601*	0.269551	0.394542	-0.0794224	.691*	0.0530841	0.515719	0.346186	0.278708	0.34542	0.363138	0.398676	0.353928	0.416759	.715**	0.491182	-0.426401	-0.316228	-0.1	1.000**	.a	-0.111111	-0.166667	.a	1.000**	-0.142857	--
	Sig. (2-tailed)	0.399907	0.27146	0.810965	0.038868	0.396856	0.381096	0.806181	0.0129011	0.910009	0.0861221	0.270327	0.380369	0.27146	0.245961	0.199243	0.259033	0.177738	0.0089029	0.104883	0.16689	0.407084	0.769875	0		0.759923	0.645376		0	0.735765
	N	11	12	12	12	12	7	12	12	7	12	12	12	12	12	12	12	12	12	12	12	9	11	7	11	10	10	10	8	8	12
Decreasedconsciousness	Pearson Correlation	-0.483288	-0.431663	-0.250479	-0.232372	-0.59046	-0.569679	0.595699	-0.338348	-0.575304	-0.539312	-.615*	0.0031416	-0.431663	-0.527746	-0.408911	-0.182091	-0.0900469	-0.104535	-0.390064	0.239046	.a	-0.1	.a	.a	-0.125	0.661438	.a	-0.142857	1.000**	-0.1	--
	Sig. (2-tailed)	0.157053	0.184937	0.457555	0.491717	0.0558087	0.181847	0.0531332	0.308797	0.232249	0.0868756	0.0441962	0.992686	0.184937	0.0952132	0.211766	0.592051	0.792323	0.759697	0.235642	0.478997		0.769875			0.748645	0.0523563		0.735765	0	0.769875
	N	10	11	11	11	11	7	11	11	6	11	11	11	11	11	11	11	11	11	11	11	8	11	7	10	9	9	9	8	8	11	11
Fever	Pearson Correlation	-0.202977	0.398946	-0.34934	0.568819	0.269005	0.0638695	0.0569592	.668*	0.643189	0.413365	0.376799	0.195598	0.398946	0.132985	0.183361	.801**	0.0330148	0.327332	0.139383	-0.408248	0.316228	-0.516398	0.166667	.a	-.667*	-0.375	.a	0.218218	-0.654654	0.174078	-0.516398	--
	Sig. (2-tailed)	0.549451	0.198912	0.265693	0.0536034	0.39785	0.891793	0.860432	0.0176421	0.119139	0.181658	0.227302	0.54237	0.198912	0.680327	0.568387	0.00172968	0.918871	0.298995	0.665718	0.18767	0.407084	0.103888	0.720971		0.0352652	0.285637		0.603645	0.0781407	0.588449	0.103888
	N	11	12	12	12	12	7	12	12	7	12	12	12	12	12	12	12	12	12	12	12	9	11	7	11	10	10	10	8	8	12	11	12
Vomiting	Pearson Correlation	-0.339531	0.311253	-0.082635	0.212988	0.45493	0.37111	0.0452202	0.583963	-0.0306215	0.323417	-0.00585485	0.100329	0.311253	0.305198	0.040941	0.433543	0.102244	0.341419	0.212902	-.607*	0.258199	-0.218218	0.471405	.a	-0.316228	-0.478091	.a	0.48795	-0.29277	0.41833	-0.218218	0.46291	--
	Sig. (2-tailed)	0.337139	0.351495	0.809133	0.529486	0.159748	0.46889	0.894969	0.0592521	0.954082	0.331963	0.986369	0.769136	0.351495	0.361436	0.904867	0.182817	0.764836	0.304145	0.529656	0.0475968	0.536963	0.544737	0.285591		0.407084	0.193006		0.219944	0.481618	0.200394	0.544737	0.151627
	N	10	11	11	11	11	6	11	11	6	11	11	11	11	11	11	11	11	11	11	11	8	10	7	10	9	9	9	8	8	11	10	11	11
Diarrhoea	Pearson Correlation	-0.274877	-0.259737	0.32748	-0.298114	0.00256366	0.183071	0.199217	0.238269	-0.64088	-0.206184	-0.241605	0.203789	-0.259737	0.146997	-0.425306	0.0017517	-0.0816497	0.0663597	-0.00319208	-0.0690066	-0.0666667	-0.272166	0.645497	.a	-0.316228	0.0597614	.a	0.48795	0.48795	0.34641	0.408248	-0.260875	0.448543	--
	Sig. (2-tailed)	0.442116	0.440524	0.32557	0.373247	0.994031	0.728462	0.557026	0.48047	0.170293	0.543022	0.474159	0.54782	0.440524	0.666249	0.192213	0.995922	0.811374	0.846292	0.992568	0.840228	0.87537	0.446813	0.117387		0.407084	0.878617		0.219944	0.219944	0.296665	0.241504	0.438451	0.166437
	N	10	11	11	11	11	6	11	11	6	11	11	11	11	11	11	11	11	11	11	11	8	10	7	10	9	9	9	8	8	11	10	11	11	11
WeightLoss	Pearson Correlation	0.413578	-0.216429	-0.365103	-0.00111276	-0.243948	-0.489837	0.4387	-0.0969697	-0.161119	-0.254302	-0.297832	0.229073	-0.216429	-0.247086	-0.121385	-0.081432	-0.166192	-0.0534434	-0.243444	-0.408248	.a	-0.125	.a	.a	.a	.a	.a	.a	.a	-0.111111	-0.125	0.166667	-0.272166	-0.272166	--
	Sig. (2-tailed)	0.268508	0.548122	0.299555	0.997566	0.497003	0.402247	0.204687	0.789862	0.795748	0.478315	0.403272	0.52438	0.548122	0.491307	0.738348	0.823044	0.646331	0.883426	0.49792	0.241504		0.748645								0.759923	0.748645	0.645376	0.446813	0.446813
	N	9	10	10	10	10	5	10	10	5	10	10	10	10	10	10	10	10	10	10	10	8	9	7	9	9	9	9	8	8	10	9	10	10	10	10
Seizures	Pearson Correlation	-0.491469	0.0701286	-0.0217066	-0.052518	0.0374723	.a	-0.409024	-0.188797	.a	-0.124532	0.18043	-0.16881	0.0701286	-0.190126	-0.183208	0.390666	-0.468117	-0.367048	-0.295546	-0.385758	0.466667	-0.218218	-0.353553	.a	-0.25	0.188982	.a	-0.29277	-0.29277	-0.193649	-0.218218	0.375	0.385758	-0.149071	-0.218218	--
	Sig. (2-tailed)	0.14912	0.837659	0.94949	0.87812	0.912899		0.211627	0.578239		0.715249	0.595492	0.619765	0.837659	0.575515	0.58974	0.234856	0.146471	0.266826	0.377576	0.241307	0.243737	0.544737	0.436588		0.51649	0.626283		0.481618	0.481618	0.568322	0.544737	0.255802	0.241307	0.66178	0.544737
	N	10	11	11	11	11	6	11	11	6	11	11	11	11	11	11	11	11	11	11	11	8	10	7	10	9	9	9	8	8	11	10	11	11	11	10	11
Headache	Pearson Correlation	-0.364285	-0.23754	-0.15411	0.134922	0.154443	.a	-0.202443	0.0949189	.a	-0.124836	0.133995	-0.536842	-0.23754	-0.206413	-0.503568	0.182528	-0.434821	-0.111492	0.0030966	-0.133631	-0.447214	-0.166667	-0.258199	.a	-0.188982	-0.285714	.a	-0.218218	-0.218218	-0.149071	-0.166667	0.288675	0.133631	0.0430331	-0.166667	0.240563	--
	Sig. (2-tailed)	0.300721	0.481854	0.650966	0.692455	0.650252		0.550524	0.781316		0.714579	0.694478	0.088614	0.481854	0.542563	0.114297	0.591146	0.181384	0.744153	0.992791	0.695275	0.26657	0.645376	0.576132		0.626283	0.456103		0.603645	0.603645	0.66178	0.645376	0.389283	0.695275	0.900026	0.645376	0.476126
	N	10	11	11	11	11	6	11	11	6	11	11	11	11	11	11	11	11	11	11	11	8	10	7	10	9	9	9	8	8	11	10	11	11	11	10	11	11
Cough	Pearson Correlation	0.146142	0.0124062	0.122128	0.0472656	-0.246973	0.0891877	0.515224	0.395775	.a	0.163803	0.00941183	0.176317	0.0124062	0.224961	0.0901345	0.10065	0.475367	0.531746	0.283361	0.214286	-0.258199	-0.408248	0.471405	.a	-0.395285	-0.0597614	.a	0.377964	0.377964	0.239046	0.272166	-0.0385758	-0.214286	0.31053	0.272166	-.810**	-0.133631	--
	Sig. (2-tailed)	0.687054	0.971121	0.720552	0.890242	0.464083	0.866573	0.104814	0.228249		0.630333	0.97809	0.604043	0.971121	0.506014	0.792125	0.768414	0.139476	0.0922725	0.39846	0.526919	0.536963	0.241504	0.285591		0.292352	0.878617		0.355918	0.355918	0.478997	0.446813	0.910343	0.526919	0.352676	0.446813	0.00250258	0.695275
	N	10	11	11	11	11	6	11	11	6	11	11	11	11	11	11	11	11	11	11	11	8	10	7	10	9	9	9	8	8	11	10	11	11	11	10	11	11	11
Neurosurgery	Pearson Correlation	.a	.a	.a	.a	.a	.a	.a	.a	.a	.a	.a	.a	.a	.a	.a	.a	.a	.a	.a	.a	.a	.a	.a	.a	.a	.a	.a	.a	.a	.a	.a	.a	.a	.a	.a	.a	.a	.a	.a
	Sig. (2-tailed)
	N	6	7	7	7	7	3	7	7	2	7	7	7	7	7	7	7	7	7	7	7	7	7	7	6	7	7	7	7	7	7	7	7	7	7	7	7	7	7	7
TBcoinfection	Pearson Correlation	0.308953	-0.077335	-0.211733	0.383016	0.384559	-0.206579	0.368404	.617*	0.0415057	0.0832572	-0.194443	0.570908	-0.077335	0.0298398	-0.00656458	0.350611	0.142383	0.237546	-0.0578671	-0.25	0.316228	-0.193649	1.000**	.a	-0.218218	-0.327327	.a	1.000**	-0.142857	0.426401	-0.193649	0.408248	0.385758	0.260875	0.509175	-0.375	-0.288675	0.46291	.a	--
	Sig. (2-tailed)	0.355255	0.811193	0.508855	0.2191	0.217093	0.656736	0.238665	0.0326943	0.929598	0.796991	0.544805	0.0525341	0.811193	0.926653	0.983846	0.263838	0.658904	0.457222	0.858227	0.433236	0.407084	0.568322	0		0.544737	0.355884		0	0.735765	0.16689	0.568322	0.18767	0.241307	0.438451	0.132801	0.255802	0.389283	0.151627
	N	11	12	12	12	12	7	12	12	7	12	12	12	12	12	12	12	12	12	12	12	9	11	7	11	10	10	10	8	8	12	11	12	11	11	10	11	11	11	7	12
**. Correlation is significant at the 0.01 level (2-tailed).
*. Correlation is significant at the 0.05 level (2-tailed).
a. Cannot be computed because at least one of the variables is constant.

## Sheet: Sheet2
3Hydroxybutyricacid vs	3Hydroxybutyricacid vs	3Hydroxyisovalericacid vs	3Hydroxyisovalericacid vs	Glycerol vs	Sorbitol vs	Sorbitol vs	Sorbitol vs	Sorbitol vs	Undecylenicacid vs	Undecylenicacid vs	Methylphosphonicacid vs	Methylphosphonicacid vs	Methylphosphonicacid vs	Ribonicacid vs	Ribonicacid vs	Ribonicacid vs	Dribose vs
MeningealIritation	Deceased	Infarctions	LeftHemiplegia	LeftHemiplegia	RightHemiplegia	Deceased	Fever	TBcoinfection	LeftHemiplegia	Decreasedconsciousness	RaisedICP	Hydrocephalus	Fever	MeningealIritation	RightHemiplegia	Deceased	Infarctions
0.00938259	0.038868	0.0293196	0.0162605	0.000576041	0.0179914	0.0129011	0.0176421	0.0326943	0.0430868	0.0441962	0.00710841	0.00196576	0.00172968	0.030866	0.0162503	0.0089029	0.0458868
